# Supplementary material for: NLRP7 Enhances Choriocarcinoma Cell Survival and Camouflage in an Inflammasome Independent Pathway
Source: Cells. 2023 Mar 9;12(6):857. doi: 10.3390/cells12060857 (PMC10099745; doi:10.3390/cells12060857)
Supplement: Supplementary file 1 [file cells-12-00857-s001.zip]

Archive with 1 entries (1 files):
- cells-2197258 supplementary.pdf
